# Supplementary material for: Susceptibility Testing by Volatile Organic Compound Detection Direct from Positive Blood Cultures: A Proof-of-Principle Laboratory Study
Source: Antibiotics (Basel). 2022 May 24;11(6):705. doi: 10.3390/antibiotics11060705 (PMC9220186; doi:10.3390/antibiotics11060705)
Supplement: Supplementary file 1 [file antibiotics-11-00705-s001.zip]

Archive with 1 entries (1 files):
- antibiotics-1698671-supplementary.pdf
